# Supplementary material for: Characterization of Gelatin and Hydrolysates from Valorization of Farmed Salmon Skin By-Products
Source: Polymers (Basel). 2021 Aug 23;13(16):2828. doi: 10.3390/polym13162828 (PMC8398820; doi:10.3390/polym13162828)
Supplement: Supplementary file 1 [file polymers-13-02828-s001.zip]

Archive with 1 entries (1 files):
- polymers-1337719-supplementary.pdf
